# Supplementary material for: Association of an APBA3 Missense Variant with Risk of Premature Ovarian Failure in the Korean Female Population
Source: J Pers Med. 2020 Oct 26;10(4):193. doi: 10.3390/jpm10040193 (PMC7720130; doi:10.3390/jpm10040193)
Supplement: Supplementary file 1 [file jpm-10-00193-s001.zip]

Archive with 1 entries (1 files):
- supplimentary.docx
